# Supplementary material for: Deep Probabilistic Learning Model for Prediction of Ionic Liquids Toxicity
Source: Int J Mol Sci. 2022 May 9;23(9):5258. doi: 10.3390/ijms23095258 (PMC9104997; doi:10.3390/ijms23095258)
Supplement: Supplementary file 1 [file ijms-23-05258-s001.zip]

Archive with 1 entries (1 files):
- ijms-1688912-supplementary.pdf
